# Supplementary material for: Novel Insights on Hantavirus Evolution: The Dichotomy in Evolutionary Pressures Acting on Different Hantavirus Segments
Source: PLoS One. 2015 Jul 20;10(7):e0133407. doi: 10.1371/journal.pone.0133407 (PMC4508033; doi:10.1371/journal.pone.0133407)
Supplement: S1 Table — (XLSX) [file pone.0133407.s001.xlsx]

## Sheet: S segment
Virus name	Host	Accession number	Reservoir host
Amur	Apodemus peninsulae	AB071184	Rodent
Andes*	Homo sapiens	AY228237	Human
Anjozorobe hantavirus	Rattus rattus	KC490917	Rodent
Anjozorobe hantavirus	Eliurus majori	KC490918	Rodent
Araucaria*	Homo sapiens	AY740633	Human
Asikkala virus	Sorex minutus	KC880343	Insectivore
Choclo	Oligoryzomys fulvescens	DQ285046	Rodent
Dabieshan	Niviventer confucianus	JF796017	Rodent
Dobrava-Belgrade virus	Apodemus agrarius	EU188452	Rodent
Dobrava-Belgrade virus*	Homo sapiens	JF920150	Human
Dobrava-Belgrade virus	Apodemus ponticus	JF920152	Rodent
Dobrava-Belgrade virus	Apodemus flavicollis	JQ026204	Rodent
Gou	Rattus norvegicus	KC344251	Rodent
Gou	Rattus flavipectus	KC344252	Rodent
Hantaan virus	Rattus rattus	AB027523	Rodent
Hantaan virus	Apodemus agrarius	AB620031	Rodent
Hantaan virus	Crocidura russula	AF288659	Insectivore
Hantaan virus	Apodemus peninsulae	AF427324	Rodent
Hantaan virus	Tscherskia triton	AY748309	Rodent
Hantaan virus*	Homo sapiens	DQ658415	Human
Hantaan virus	Rattus nitidus	EU363812	Rodent
Hantaan virus	Niviventer confucianus	GU329991	Rodent
Hantaan virus	Microtus fortis	JQ912770	Rodent
Hantaan virus	Rattus norvegicus	KC844228	Rodent
Hantavirus Thailand 741	Bandicota indica	AB186420	Rodent
Imjin virus	Crocidura lasiura	EF641804	Insectivore
Kilimanjaro	Myosorex zinki	JX193698	Insectivore
Lianghe	Anourosorex squamipes	JX465404	Insectivore
Longquan	Rhinolophus sinicus	JX465422	Insectivore (Bats)
Montano virus	Peromyscus beatae	AB703019	Rodent
Montano virus	Peromyscus aztecus evides	AB703020	Rodent
Muju	Myodes regulus	JX028273	Rodent
Muju	Eothenomys regulus	DQ138128	Rodent
Puumala	Rattus norvegicus	DQ217791	Rodent
Puumala	Myodes rufocanus	EF488804	Rodent
Puumala	Myodes glareolus	AB433843	Rodent
Seoul	Rattus norvegicus albus	EF536376	Rodent
Seoul	Rattus flavipectus	FJ803201	Rodent
Seoul	Rattus rattus	FJ803217	Rodent
Seoul*	Homo sapiens	GQ279379	Human
Seoul	Rattus norvegicus	GQ279382	Rodent
Seoul	Cricetulus barabensis	GU592932	Rodent
Seoul	Cricetulus triton	GU592940	Rodent
Seoul	Microtus fortis	JN377553	Rodent
Seoul	Mus musculus	JQ665910	Rodent
Seoul	Apodemus agrarius	KF745948	Rodent
Sin Nombre	Peromyscus maniculatus	JQ690278	Rodent
Soochong virus	Apodemus peninsulae	AY675349	Rodent
Thottapalayam	Suncus murinus	AY526097	Insectivore
Tula virus	Microtus arvalis	AF164093	Rodent
Ussuri virus	Myodes rufocanus	AB677477	Rodent
*= isolated from humans (dead end hosts)

## Sheet: M segment
Virus name	Host	Accession number	Reservoir host
Amur	Apodemus peninsulae	AB620029	Rodent
Amur	Homo sapiens	KC136243	Human
Anjozorobe	Eliurus majori	KC490919	Rodent
Anjozorobe	Rattus rattus	KC490921	Rodent
Asikkala Virus	Sorex minutus	KC880345	Insectivore
Bayou virus	Oryzomys palustris	GQ244521	Rodent
BRV	Peromyscus leucopus	AF030552	Rodent
Cao- Bang	Apodemus squamipes	EF543526	Rodent
Choclo virus	Oligoryzomys fulvescens	DQ285047	Rodent
Dabieshan	Niviventer confucianus	JF796036	Rodent
Dobrava-Belgrade	Apodemus flavicollis	AY168577	Rodent
Dobrava-Belgrade	Apodemus ponticus	EU188450	Rodent
Dobrava-Belgrade	Apodemus agrarius	GQ205412	Rodent
Dobrava-Belgrade*	Homo sapiens	JF920149	Human
Gou	Rattus flavipectus	JQ912876	Rodent
Gou	Rattus norvegicus	JQ912878	Rodent
Hantaan	Niviventer confucianus	AB027115	Rodent
Hantaan	Apodemus agrarius	AB620032	Rodent
Hantaan	Crocidura russula	AF288658	Insectivore
Hantaan	Rattus norvegicus	EF990918	Rodent
Hantaan	Microtus fortis	JQ912873	Rodent
Hantaan*	Homo sapiens	L08753	Human
Imjin	Crocidura lasiura	KJ420541	Insectivore
Lianghe	Anourosorex squamipes	JX465390	Insectivore
Longquan	Rhinolophus affinis	JX465396	Insectivore
Longquan	Rhinolophus sinicus	JX465402	Insectivore
Montano	Peromyces beatae	AB620101	Rodent
Muju	Myodes regulus	JX028272	Rodent
Muju*	Homo sapiens	U36801	Human
New York virus	Peromyscus leucopus	U36803	Rodent
Puumala*	Homo sapiens	AB297666	Human
Puumala	Myodes glareolus	AB433850	Rodent
Puumala	Crocidura rufocanus	AF442617	Insectivore
Puumala	Crocidura glareolus	U14136	Insectivore
Seoul	Rattus rattus	AB027521	Rodent
Seoul	Microtus fortis	DQ159911	Rodent
Seoul	Rattus norvegicus	GU592923	Rodent
Seoul	Mus musculus	JQ665886	Rodent
Seoul	Rattus flavipectus	JQ665888	Rodent
Sin Nombre	Peromyscus maniculatus	JQ690280	Rodent
Sin Nombre*	Homo sapiens	L25783	Human
Sooching	Apodemus peninsulae	DQ056295	Rodent
Thottapalayam	Suncus murinus	DQ825771	Insectivore
*= isolated from humans (dead end hosts)

## Sheet: L segment
Virus name	Host	Accession number	Reservoir host
Puumala	Myodes glareolus	AB574184	Rodent
Puumala*	Homo sapiens	JN831952	Human
Amur	Apodemus peninsulae	AB620030	Rodent
Hantaan	Apodemus agrarius	AB620033	Rodent
Hantaan	Niviventer confucianus	DQ989237	Rodent
Hantaan*	Homo sapiens	AF336826	Human
Montanava	Peromyscus beatae	AB620102	Rodent
Seoul	Microtus fortis	EF581094	Rodent
Seoul	Rattus norvegicus	JX853574	Rodent
Dobrava-Belgrade	Apodemus flavicollis	AJ410617	Rodent
Dobrava-Belgrade*	Homo sapiens	JF920148	Human
Andes *	Homo sapiens	AY228239	Human
Soochong	Apodemus peninsulae	DQ056292	Rodent
Thottapalayam	Suncus murinus	DQ825770	Insectivore
Choclo virus	Oligoryzomys fulvescens	EF397003	Rodent
Cao Bang	Anourosorex squamipes	EF543525	Insectivore
Imjin	Crocidura lasiura	EF641807	Insectivore
Rockport virus	Scalopus aquaticus	HM015220	Insectivore
Muju	Myodes regulus	JX028271	Rodent
Anjozorobe	Eliurus majori	KC490922	Rodent
Sin Nombre virus*	Homo sapiens	L37901	Human
Sin Nombre virus	Peromyscus maniculatus	L37902	Rodent
Andes virus	Oligoryzomys longicaudatus	NC_003468	Rodent
*= isolated from humans (dead end hosts)
